# Supplementary material for: Molecular typing and prognostic risk models for ovarian cancer: a study based on cell differentiation trajectory
Source: Front Cell Dev Biol. 2023 Aug 31;11:1131494. doi: 10.3389/fcell.2023.1131494 (PMC10500593; doi:10.3389/fcell.2023.1131494)
Supplement: Supplementary file 2 [file DataSheet1.zip]

Archive with 7 entries (7 files):
- Code/Figure 5A && Supplementary Figure 2.R
- Code/Figure1.R
- Code/Figure2.R
- Code/Figure3.R
- Code/Figure4.R
- Code/Figure6.R
- Code/Supplementary Figure 3.R
