# Supplementary material for: Molecular typing and prognostic risk models for ovarian cancer: a study based on cell differentiation trajectory
Source: Front Cell Dev Biol. 2023 Aug 31;11:1131494. doi: 10.3389/fcell.2023.1131494 (PMC10500593; doi:10.3389/fcell.2023.1131494)
Supplement: Supplementary file 2 [file DataSheet1.zip › Code/Figure 5A && Supplementary Figure 2.R]

#####Figure 5A && Supplementary Figure 2 ----
library(limma)
library(sva)
tcgaExpFile="symbol.txt"                
geoExpFile="geoNormalize.txt"            
geneFile="05.monocleDiff.union.txt"      

rt=read.table(tcgaExpFile, header=T, sep="\t", check.names=F)
rt=as.matrix(rt)
rownames(rt)=rt[,1]
exp=rt[,2:ncol(rt)]
dimnames=list(rownames(exp),colnames(exp))
tcga=matrix(as.numeric(as.matrix(exp)),nrow=nrow(exp),dimnames=dimnames)
tcga=avereps(tcga)

tcga <- 2^tcga-1
fpkmToTpm=function(fpkm){
  exp(log(fpkm) - log(sum(fpkm)) + log(1e6))
}
tpm=apply(tcga, 2, fpkmToTpm)
tcga=log2(tpm+1)

rt = read.table(geoExpFile,header=T,sep="\t",check.names=F)
rt=as.matrix(rt)
rownames(rt)=rt[,1]
exp=rt[,2:ncol(rt)]
dimnames=list(rownames(exp),colnames(exp))
geo=matrix(as.numeric(as.matrix(exp)),nrow=nrow(exp),dimnames=dimnames)
geo=avereps(geo)

sameGene=intersect(row.names(tcga),row.names(geo))
tcgaOut=tcga[sameGene,]
geoOut=geo[sameGene,]

all=cbind(tcgaOut,geoOut)
batchType=c(rep(1,ncol(tcgaOut)),rep(2,ncol(geoOut)))
outTab=ComBat(all, batchType, par.prior=TRUE)
tcgaOut=outTab[,colnames(tcgaOut)]
tcgaOut[tcgaOut<0]=0
geoOut=outTab[,colnames(geoOut)]
geoOut[geoOut<0]=0

gene=read.table(geneFile, header=F, sep="\t", check.names=F)
sameGene=intersect(as.vector(gene[,1]), rownames(tcgaOut))
tcgaShareExp=tcgaOut[sameGene,]
geoShareExp=geoOut[sameGene,]

tcgaShareExp=rbind(ID=colnames(tcgaShareExp),tcgaShareExp)
write.table(tcgaShareExp,file="tcga.share.txt",sep="\t",quote=F,col.names=F)
geoShareExp=rbind(ID=colnames(geoShareExp),geoShareExp)
write.table(geoShareExp,file="geo.share.txt",sep="\t",quote=F,col.names=F)

library(matrixStats)
library(Hmisc)
library(foreach)
library(doParallel)
library(fastcluster)
library(dynamicTreeCut)
library(survival)
library(GO.db)
library(preprocessCore)
library(impute)
library(limma)
library(WGCNA)

expFile="tcga.share.txt"   
cliFile="clinical.txt"    

rt=read.table(expFile, header=T, sep="\t", check.names=F)
rt=as.matrix(rt)
rownames(rt)=rt[,1]
exp=rt[,2:ncol(rt)]
dimnames=list(rownames(exp),colnames(exp))
data=matrix(as.numeric(as.matrix(exp)), nrow=nrow(exp), dimnames=dimnames)
data=avereps(data)
data=data[apply(data,1,sd)>0,]     
group=sapply(strsplit(colnames(data),"\\-"), "[", 4)
group=sapply(strsplit(group,""), "[", 1)
group=gsub("2", "1", group)
data=data[,group==0,drop=F]
data=t(data)
rownames(data)=gsub("(.*?)\\-(.*?)\\-(.*?)\\-.*", "\\1\\-\\2\\-\\3", rownames(data))
datExpr0=avereps(data)

gsg = goodSamplesGenes(datExpr0, verbose = 3)
if (!gsg$allOK){
  if (sum(!gsg$goodGenes)>0)
    printFlush(paste("Removing genes:", paste(names(datExpr0)[!gsg$goodGenes], collapse = ", ")))
  if (sum(!gsg$goodSamples)>0)
    printFlush(paste("Removing samples:", paste(rownames(datExpr0)[!gsg$goodSamples], collapse = ", ")))
  # Remove the offending genes and samples from the data:
  datExpr0 = datExpr0[gsg$goodSamples, gsg$goodGenes]
}

sampleTree = hclust(dist(datExpr0), method = "average")
pdf(file = "1_sample_cluster.pdf", width = 12, height = 9)
par(cex = 0.6)
par(mar = c(0,4,2,0))
plot(sampleTree, main = "Sample clustering to detect outliers", sub="", xlab="", cex.lab = 1.5, cex.axis = 1.5, cex.main = 2)
abline(h = 10000, col = "red")
dev.off()

clust = cutreeStatic(sampleTree, cutHeight = 10000, minSize = 10)
table(clust)
keepSamples = (clust==1)
datExpr0 = datExpr0[keepSamples, ]

enableWGCNAThreads()   
powers = c(1:20)       
sft = pickSoftThreshold(datExpr0, powerVector = powers, verbose = 5)
pdf(file="2_scale_independence.pdf",width=9,height=5)
par(mfrow = c(1,2))
cex1 = 0.9
plot(sft$fitIndices[,1], -sign(sft$fitIndices[,3])*sft$fitIndices[,2],
     xlab="Soft Threshold (power)",ylab="Scale Free Topology Model Fit,signed R^2",type="n",
     main = paste("Scale independence"));
text(sft$fitIndices[,1], -sign(sft$fitIndices[,3])*sft$fitIndices[,2],
     labels=powers,cex=cex1,col="red");
abline(h=0.90,col="red")
plot(sft$fitIndices[,1], sft$fitIndices[,5],
     xlab="Soft Threshold (power)",ylab="Mean Connectivity", type="n",
     main = paste("Mean connectivity"))
text(sft$fitIndices[,1], sft$fitIndices[,5], labels=powers, cex=cex1,col="red")
dev.off()

softPower =sft$powerEstimate 
adjacency = adjacency(datExpr0, power = softPower)
softPower

TOM = TOMsimilarity(adjacency)
dissTOM = 1-TOM

geneTree = hclust(as.dist(dissTOM), method = "average");
pdf(file="3_gene_clustering.pdf",width=12,height=9)
plot(geneTree, xlab="", sub="", main = "Gene clustering on TOM-based dissimilarity",
     labels = FALSE, hang = 0.04)
dev.off()

minModuleSize=50      
dynamicMods = cutreeDynamic(dendro = geneTree, distM = dissTOM,
                            deepSplit = 2, pamRespectsDendro = FALSE,
                            minClusterSize = minModuleSize);
table(dynamicMods)
dynamicColors = labels2colors(dynamicMods)
table(dynamicColors)
pdf(file="4_Dynamic_Tree.pdf",width=8,height=6)
plotDendroAndColors(geneTree, dynamicColors, "Dynamic Tree Cut",
                    dendroLabels = FALSE, hang = 0.03,
                    addGuide = TRUE, guideHang = 0.05,
                    main = "Gene dendrogram and module colors")
dev.off()

MEList = moduleEigengenes(datExpr0, colors = dynamicColors)
MEs = MEList$eigengenes
MEDiss = 1-cor(MEs);
METree = hclust(as.dist(MEDiss), method = "average")
pdf(file="5_Clustering_module.pdf",width=7,height=7)
plot(METree, main = "Clustering of module eigengenes",
     xlab = "", sub = "")
MEDissThres = 0.3  
abline(h=MEDissThres, col = "red")
dev.off()

merge = mergeCloseModules(datExpr0, dynamicColors, cutHeight = MEDissThres, verbose = 3)
mergedColors = merge$colors
mergedMEs = merge$newMEs
pdf(file="6_merged_dynamic.pdf", width = 9, height = 6)
plotDendroAndColors(geneTree, mergedColors,"Dynamic Tree Cut",
                    dendroLabels = FALSE, hang = 0.03,
                    addGuide = TRUE, guideHang = 0.05,
                    main = "Gene dendrogram and module colors")
dev.off()
moduleColors = mergedColors
table(moduleColors)
colorOrder = c("grey", standardColors(50))
moduleLabels = match(moduleColors, colorOrder)-1
MEs = mergedMEs

cli=read.table(cliFile, header=T, sep="\t", check.names=F, row.names=1)
sameSample=intersect(row.names(cli), row.names(MEs))
MEs=MEs[sameSample,]
datTraits=cli[sameSample,]
nGenes = ncol(datExpr0)
nSamples = nrow(datExpr0)
moduleTraitCor = cor(MEs, datTraits, use = "p")
moduleTraitPvalue = corPvalueStudent(moduleTraitCor, nSamples)
pdf(file="7_Module_trait.pdf", width=6.5, height=5.2)
textMatrix = paste(signif(moduleTraitCor, 2), "\n(",
                   signif(moduleTraitPvalue, 1), ")", sep = "")
dim(textMatrix) = dim(moduleTraitCor)
par(mar = c(5, 10, 3, 3))
labeledHeatmap(Matrix = moduleTraitCor,
               xLabels = names(datTraits),
               yLabels = names(MEs),
               ySymbols = names(MEs),
               colorLabels = FALSE,
               colors = blueWhiteRed(50),
               textMatrix = textMatrix,
               setStdMargins = FALSE,
               cex.text = 0.5,
               zlim = c(-1,1),
               main = paste("Module-trait relationships"))
dev.off()

probes = colnames(datExpr0)
geneInfo0 = data.frame(probes= probes,
                       moduleColor = moduleColors)
geneOrder =order(geneInfo0$moduleColor)
geneInfo = geneInfo0[geneOrder, ]
write.table(geneInfo, file = "allModules.txt",sep="\t",row.names=F,quote=F)

for (mod in 1:nrow(table(moduleColors))){  
  modules = names(table(moduleColors))[mod]
  probes = colnames(datExpr0)
  inModule = (moduleColors == modules)
  modGenes = probes[inModule]
  write.table(modGenes, file =paste0("module_",modules,".txt"),sep="\t",row.names=F,col.names=F,quote=F)
}

#####Figure 5B ----
library(limma)
library(survival)
library(tidyverse)
expFile="tcga.share.txt"    
cliFile="time.txt"          

rt=read.table(expFile, header=T, sep="\t", check.names=F)
rt=as.matrix(rt)
rownames(rt)=rt[,1]
exp=rt[,2:ncol(rt)]
dimnames=list(rownames(exp), colnames(exp))
data=matrix(as.numeric(as.matrix(exp)), nrow=nrow(exp), dimnames=dimnames)
data=avereps(data)
data=data[rowMeans(data)>0,]

brown=read.table("./module_brown.txt", header=F, sep="\t", check.names=F)
brown[,1]
data=data[brown[,1],]

group=sapply(strsplit(colnames(data),"\\-"),"[",4)
group=sapply(strsplit(group,""),"[",1)
group=gsub("2","1",group)
data=t(data[,group==0])
rownames(data)=gsub("(.*?)\\-(.*?)\\-(.*?)\\-(.*?)\\-.*", "\\1\\-\\2\\-\\3", rownames(data))
data=avereps(data)

cli=read.table(cliFile, header=T, sep="\t", check.names=F, row.names=1)   
rownames(data)<-str_replace(rownames(data),"-01A","")
sameSample=intersect(row.names(data), row.names(cli))
data=data[sameSample,,drop=F]
cli=cli[sameSample,,drop=F]
rt=cbind(cli, data)

outTab=data.frame()
sigGenes=c("futime","fustat")
for(i in colnames(rt[,3:ncol(rt)])){
  cox <- coxph(Surv(futime, fustat) ~ rt[,i], data = rt)
  coxSummary = summary(cox)
  coxP=coxSummary$coefficients[,"Pr(>|z|)"]
  if(coxP<0.05){
    sigGenes=c(sigGenes,i)
    outTab=rbind(outTab,
                 cbind(id=i,
                       HR=coxSummary$conf.int[,"exp(coef)"],
                       HR.95L=coxSummary$conf.int[,"lower .95"],
                       HR.95H=coxSummary$conf.int[,"upper .95"],
                       pvalue=coxSummary$coefficients[,"Pr(>|z|)"])
    )
  }
}

write.table(outTab,file="uniCox.txt",sep="\t",row.names=F,quote=F)

sigGeneExp=rt[,sigGenes]
sigGeneExp=rbind(id=colnames(sigGeneExp), sigGeneExp)
write.table(sigGeneExp, file="tcga.uniSigExp.txt", sep="\t", quote=F, col.names=F)

bioForest=function(coxFile=null, forestFile=null, forestCol=null){
  rt <- read.table(coxFile, header=T, sep="\t", check.names=F, row.names=1)
  gene <- rownames(rt)
  hr <- sprintf("%.3f",rt$"HR")
  hrLow  <- sprintf("%.3f",rt$"HR.95L")
  hrHigh <- sprintf("%.3f",rt$"HR.95H")
  Hazard.ratio <- paste0(hr,"(",hrLow,"-",hrHigh,")")
  pVal <- ifelse(rt$pvalue<0.001, "<0.001", sprintf("%.3f", rt$pvalue))
  
  pdf(file=forestFile, width=6.5, height=6.5)
  n <- nrow(rt)
  nRow <- n+1
  ylim <- c(1,nRow)
  layout(matrix(c(1,2),nc=2),width=c(3,2.5))
  
  xlim = c(0,3)
  par(mar=c(4,2.5,2,1))
  plot(1,xlim=xlim,ylim=ylim,type="n",axes=F,xlab="",ylab="")
  text.cex=0.8
  text(0,n:1,gene,adj=0,cex=text.cex)
  text(1.5-0.5*0.2,n:1,pVal,adj=1,cex=text.cex);text(1.5-0.5*0.2,n+1,'pvalue',cex=text.cex,font=2,adj=1)
  text(3,n:1,Hazard.ratio,adj=1,cex=text.cex);text(3,n+1,'Hazard ratio',cex=text.cex,font=2,adj=1,)
  
  par(mar=c(4,1,2,1),mgp=c(2,0.5,0))
  xlim = c(0,max(as.numeric(hrLow),as.numeric(hrHigh)))
  plot(1,xlim=xlim,ylim=ylim,type="n",axes=F,ylab="",xaxs="i",xlab="Hazard ratio")
  arrows(as.numeric(hrLow),n:1,as.numeric(hrHigh),n:1,angle=90,code=3,length=0.05,col="darkblue",lwd=2.5)
  abline(v=1,col="black",lty=2,lwd=2)
  boxcolor = ifelse(as.numeric(hr) > 1, forestCol[1], forestCol[2])
  points(as.numeric(hr), n:1, pch = 15, col = boxcolor, cex=1.6)
  axis(1)
  dev.off()
}

bioForest(coxFile="uniCox.txt", forestFile="forest.pdf", forestCol=c("red","green"))
