# Supplementary material for: Molecular typing and prognostic risk models for ovarian cancer: a study based on cell differentiation trajectory
Source: Front Cell Dev Biol. 2023 Aug 31;11:1131494. doi: 10.3389/fcell.2023.1131494 (PMC10500593; doi:10.3389/fcell.2023.1131494)
Supplement: Supplementary file 2 [file DataSheet1.zip › Code/Figure1.R]

library(Seurat)
library(dplyr)
library(ggplot2)
library(tidyverse)
library(limma)
library(magrittr)
library(celldex)
library(monocle)
library(SingleR)

#### Seurat ----
samples <- list.files(dir)
merged.list <- list()
# aa<-read.table(samples[1],header = TRUE,row.names = 1)
for (sample in samples) {
  aa<-read.table(sample,header = TRUE,row.names = 1)
  seurat_obj <- CreateSeuratObject(
    counts = aa,
    project = sample,
    min.cells = 3,
    min.features = 200
  )
  print(paste0(
    sample,
    ": ",
    dim(seurat_obj)[1],
    " genes, ",
    dim(seurat_obj)[2],
    " cells"
  ))
  seurat_obj <- RenameCells(seurat_obj,
                            add.cell.id = sample) 
  seurat_obj[["percent.mt"]] <-
    PercentageFeatureSet(seurat_obj, pattern = "^MT-") 
  seurat_obj=subset(x = seurat_obj, subset = nFeature_RNA > 50 & percent.mt < 5)  
  print(paste0(
    sample,
    ": ",
    dim(seurat_obj)[1],
    " genes, ",
    dim(seurat_obj)[2],
    " cells"
  ))
  merged.list[[sample]] <- seurat_obj
}

merged.list <- lapply(
  X = merged.list,
  FUN = function(x) {
    x <- NormalizeData(x)
    x <-
      FindVariableFeatures(x, selection.method = "vst", 
                           nfeatures = 2000)
  }
)

features <- SelectIntegrationFeatures(object.list = merged.list)


#### Intergrated ----
anchors <-
  FindIntegrationAnchors(object.list = merged.list, 
                         anchor.features = features)
merged <- IntegrateData(anchorset = anchors) 
saveRDS(merged, "./merged.rds")
seurat_obj <- readRDS("./merged.rds")

levels(seurat_obj) 
new.cluster.ids=c("GSM3729170_P1","GSM3729171_P2","GSM3729172_P3","GSM3729173_P4")
names(new.cluster.ids) <- levels(seurat_obj)
seurat_obj <- RenameIdents(seurat_obj, new.cluster.ids)

#### Assay ----
DefaultAssay(seurat_obj) <- "integrated" 

#####Figure 1A ----
#violin
pdf(file="01.featureViolin.pdf", width=10, height=6)
VlnPlot(object = seurat_obj, features = c("nFeature_RNA", "nCount_RNA", "percent.mt"), ncol = 3,pt.size = 1.5)
dev.off()

#deep
pdf(file="01.featureCor_2.pdf",width=12,height=6)
plot1 <- FeatureScatter(object = seurat_obj, feature1 = "nCount_RNA", feature2 = "percent.mt",pt.size=1.5)
plot2 <- FeatureScatter(object = seurat_obj, feature1 = "nCount_RNA", feature2 = "nFeature_RNA",,pt.size=1.5)
CombinePlots(plots = list(plot1, plot2))
dev.off()


seurat_obj <- FindVariableFeatures(object = seurat_obj, selection.method = "vst", nfeatures = 1500)
top10 <- head(x = VariableFeatures(object = seurat_obj), 10)
pdf(file="01.featureVar.pdf",width=12,height=6)
plot1 <- VariableFeaturePlot(object = seurat_obj)
plot2 <- LabelPoints(plot = plot1, points = top10, repel = TRUE)
CombinePlots(plots = list(plot1, plot2))
dev.off()


#####Figure 1 B-D ----
DefaultAssay(seurat_obj) <- "integrated"
seurat_obj <- ScaleData(seurat_obj, verbose = FALSE)
seurat_obj=RunPCA(object= seurat_obj,npcs = 50, verbose = FALSE)  

pdf(file="02.pcaGene.pdf",width=10,height=8)
VizDimLoadings(object = seurat_obj, dims = 1:4, reduction = "pca",nfeatures = 20)
dev.off()

pdf(file="02.PCA2.pdf",width=6.5,height=6)
DimPlot(object = seurat_obj, reduction = "pca")
dev.off()

pdf(file="02.pcaHeatmap.pdf",width=10,height=8)
DimHeatmap(object = seurat_obj, dims = 1:4, cells = 500, balanced = TRUE,nfeatures = 30,ncol=2)
dev.off()

# marker gene
ElbowPlot(seurat_obj, ndims = 50)
dims <- "30"
seurat_obj <- FindNeighbors(object = seurat_obj, dims = 1:dims)       
seurat_obj <- FindClusters(object = seurat_obj, resolution = 0.4)         
seurat_obj <- RunUMAP(seurat_obj, reduction = "pca", dims = 1:dims)
pdf(file="02.UMAP.pdf",width=10,height=8)
DimPlot(seurat_obj, reduction = "umap", label = T) + NoLegend()
dev.off()
saveRDS(seurat_obj,"reduction.rds")
seurat_obj <- readRDS("reduction.rds")

logFCfilter <- 0.5
adjPvalFilter <- 0.05
DefaultAssay(seurat_obj) <- "RNA"


seurat_obj.markers <- FindAllMarkers(object = seurat_obj,
                                     only.pos = T,
                                     min.pct = 0.25,
                                     logfc.threshold = 0.25)
top.markers <-
  seurat_obj.markers %>% group_by(cluster) %>% top_n(n = 100, wt = avg_log2FC)

write.csv(top.markers,file = "markers_RNA.csv",quote = F)
write.csv(seurat_obj.markers,file = "resolution0.4.markers_RNA.csv",quote = F)
sig.markers=seurat_obj.markers[(abs(as.numeric(as.vector(seurat_obj.markers$avg_log2FC)))>logFCfilter & as.numeric(as.vector(seurat_obj.markers$p_val_adj))<adjPvalFilter),]
write.table(sig.markers,file="sig.markers.txt",sep="\t",row.names=F,quote=F)

top10 <- seurat_obj.markers %>% group_by(cluster) %>% top_n(n = 10, wt = avg_log2FC)


pdf(file="03.umapHeatmap.pdf",width=15,height=12)
DoHeatmap(object = seurat_obj, features = top10$gene) + NoLegend()
dev.off()
pdf(file="03.markerViolin.pdf",width=10,height=6)
VlnPlot(object = seurat_obj, features = row.names(sig.markers)[1:2])
dev.off()
showGenes=c("MIF","PABPC3","TOMM20","CACYBP","MEIS1","STON2","KIF20B","NIN","VEGFA")

pdf(file="03.markerScatter.pdf",width=10,height=6)
FeaturePlot(object = pbmc, features = showGenes, cols = c("green", "red"))
dev.off()

pdf(file="03.markerBubble.pdf",width=12,height=6)
cluster10Marker=showGenes
DotPlot(object = pbmc, features = cluster10Marker)
dev.off()

Idents(seurat_obj)=seurat_obj$integrated_snn_res.0.4
DimPlot(seurat_obj,label = T)


#####Figure 1E ----
library(patchwork)
library(reshape2)
library(RColorBrewer)
library(ggplot2)
library(ggrepel)
library(magrittr)

seurat_obj@active.ident=factor(seurat_obj@meta.data$seurat_clusters) 

##cluster biomarkers
DefaultAssay(seurat_obj) <- "RNA"
Idents(seurat_obj)
seurat_obj.markers <- FindAllMarkers(seurat_obj, 
                                     min.pct = 0.1, 
                                     logfc.threshold = 0.25)

top10 <-  seurat_obj.markers %>% group_by(cluster) %>% top_n(n = 10, wt = avg_log2FC)
DoHeatmap(seurat_obj, features = top10$gene) + NoLegend()
markers <- seurat_obj.markers

colourCount <- length(unique(seurat_obj@meta.data$celltype))
getPalette <- colorRampPalette(brewer.pal(6, "Dark2"))
celltype_colors <- getPalette(colourCount)
DimPlot(seurat_obj, reduction = "umap", label = F,group.by = "celltype",cols = celltype_colors)


markers %>% group_by(cluster) %>% top_n(n = 2, 
                                        wt = avg_log2FC)


table(markers$cluster)


markers <- subset(markers, p_val_adj < 0.05 & abs(avg_log2FC) > 0.5)
markers$threshold <- as.factor(ifelse(markers$avg_log2FC > 0 , 'Up', 'Down'))
dim(markers)

table(markers$threshold)

markers$adj_p_signi <- as.factor(ifelse(markers$p_val_adj < 0.01 , 'Highly', 'Lowly'))
markers$thr_signi <- paste0(markers$threshold, "_", markers$adj_p_signi)
markers$cluster %<>% as.vector(.) %>% as.numeric(.)


write.csv(markers, "markers.csv", quote = F)


top_up_label <-markers %>% 
  subset(., threshold%in%"Up") %>% 
  group_by(cluster) %>% 
  top_n(n = 5, wt = avg_log2FC) %>% 
  as.data.frame()

top_down_label <- markers %>% 
  subset(., threshold %in% "Down") %>% 
  group_by(cluster) %>% 
  top_n(n = -5, wt = avg_log2FC) %>% 
  as.data.frame()

top_label <- rbind(top_up_label,top_down_label)
top_label$thr_signi %<>% 
  factor(., levels = c("Up_Highly","Down_Highly","Up_Lowly","Down_Lowly"))


background_position <- markers %>%
  group_by(cluster) %>%
  summarise(Min = min(avg_log2FC) - 0.2, Max = max(avg_log2FC) + 0.2) %>%
  as.data.frame()
## `summarise()` ungrouping output (override with `.groups` argument)
background_position$cluster %<>% as.vector(.) %>% as.numeric(.)
background_position$start <- background_position$cluster - 0.4
background_position$end <- background_position$cluster + 0.4


cluster_bar_position <- background_position
cluster_bar_position$start <- cluster_bar_position$cluster - 0.5
cluster_bar_position$end <- cluster_bar_position$cluster + 0.5
cluster_bar_position$cluster %<>% 
  factor(., levels = c(0:max(as.vector(.))))


cols_thr_signi <- c("Up_Highly" = "#d7301f",
                    "Down_Highly" = "#225ea8",
                    "Up_Lowly" = "black",
                    "Down_Lowly" = "black")

p <- ggplot() +
  
  geom_jitter(data =markers, aes(x = cluster, y = avg_log2FC, colour = thr_signi),
              size = 1,position = position_jitter(seed = 1)) +
  scale_color_manual(values = cols_thr_signi) +
  scale_x_continuous(limits = c(-0.5, max(markers$cluster) + 0.5),
                     breaks = seq(0, max(markers$cluster), 1),
                     label = seq(0, max(markers$cluster),1)) + 
  
  geom_text_repel(data = top_label, aes(x = cluster, y = avg_log2FC, label = gene),
                  position = position_jitter(seed = 1), show.legend = F, size = 2.5,
                  box.padding = unit(0, "lines")) +
  scale_fill_manual(values = c ( "#O0AFBB","#E7B800")) +
  
  labs(x = "Cluster", y = "average log2FC") +
  theme_bw()

plot1 <- p + theme(panel.grid.minor = element_blank(), 
                   panel.grid.major = element_blank(),
                   axis.text.y = element_text(colour = 'black', size = 14),
                   axis.text.x = element_text(colour = "#bebada", size = 14, vjust = 53),
                   panel.border = element_blank(), 
                   axis.ticks.x = element_blank(), 
                   axis.line.y = element_line(colour = "black")) 
pdf(file="04.clustergenes.pdf",width=12,height=9)
plot1
dev.off()
