# Supplementary material for: Molecular typing and prognostic risk models for ovarian cancer: a study based on cell differentiation trajectory
Source: Front Cell Dev Biol. 2023 Aug 31;11:1131494. doi: 10.3389/fcell.2023.1131494 (PMC10500593; doi:10.3389/fcell.2023.1131494)
Supplement: Supplementary file 2 [file DataSheet1.zip › Code/Figure2.R]

# CELL annotation
#####Figure 2A-B ----
pdf(file="04.1.markergene.pdf",width=6.5,height=6)
DotPlot(object = seurat_obj, features = c("EPCAM",
                                          "FAP",
                                          "PTPRC",
                                          "CD3D",
                                          "CD68",
                                          "PECAM1"
))
dev.off()

new.cluster.ids <- c(
  "Epithelial cells",# 00 
  "Epithelial cells",# 01 
  "Epithelial cells",# 02
  "Epithelial cells",# 03
  "CAFs",            # 04 
  "Epithelial cells",# 05 
  "CAFs",            # 06
  "T cells",         # 07
  "Macrophages",     # 08
  "CAFs",            # 09
  "Endothelial cells"# 10 
)
names(new.cluster.ids) <- levels(seurat_obj)
seurat_obj <- RenameIdents(seurat_obj,
                           new.cluster.ids)
seurat_obj$celltype<-Idents(seurat_obj)
saveRDS(seurat_obj, file = "./reduction_celltype.rds")
seurat_obj <- readRDS("reduction_celltype.rds")


DefaultAssay(seurat_obj )<-"RNA"

pdf(file="04.2.UMAP.pdf",width=6.5,height=6)
UMAPPlot(object = seurat_obj, pt.size = 0.5, label = TRUE)  
dev.off()


seurat_obj.markers=FindAllMarkers(object = seurat_obj,
                                  only.pos = FALSE,
                                  min.pct = 0.25,
                                  logfc.threshold = 0.25)
sig.cellMarkers=seurat_obj.markers[(abs(as.numeric(as.vector(seurat_obj.markers$avg_log2FC)))>0.25 & as.numeric(as.vector(seurat_obj.markers$p_val_adj))<adjPvalFilter),]
write.table(sig.cellMarkers,file="sig.cellMarkers.txt",sep="\t",row.names=F,quote=F)


#### inferCNV #####Figure 2C --------
library(infercnv)
library(stringi)
library(Seurat)
library(dplyr)
seurat_obj=readRDS("celltype.rds")
Idents(seurat_obj)
seurat_obj$celltype <-Idents(seurat_obj) 
set.seed(123456)
seurat_obj$cellcode <- rownames(seurat_obj@meta.data)
strat_samp <- seurat_obj@meta.data %>% group_by(celltype) %>% sample_frac(size = .2)
seurat_obj_sample <- seurat_obj[,strat_samp$cellcode]
seurat_obj_sample <- seurat_obj_sample[,order(seurat_obj_sample@meta.data$celltype)]
DefaultAssay(seurat_obj_sample)="RNA"
dim(seurat_obj_sample)
seurat_obj=seurat_obj_sample
write.table(as.data.frame(seurat_obj@assays$RNA@counts), file = "matrix.txt",sep = "\t",quote = F)

a <- data_frame(barcode=colnames(seurat_obj),celltype=seurat_obj$celltype)
#saveRDS(seurat_obj,"celltype.rds")
write.table(a, file = "annotion.txt",sep = "\t",row.names = FALSE, col.names = F,quote = F)

infercnv_obj = CreateInfercnvObject(raw_counts_matrix="matrix.txt",
                                    annotations_file="annotion.txt",
                                    delim="\t",
                                    gene_order_file="gene_order.txt",
                                    ref_group_names=c("Endothelial cells","T cells")) 

infercnv_obj = infercnv::run(infercnv_obj,
                             cutoff=1, 
                             out_dir="try5",
                             cluster_by_groups=TRUE, 
                             #analysis_mode="subclusters", #"samples"
                             denoise=F,
                             HMM=F,
                             num_threads=40
)


#### monocle #####Figure 2D-E --------
epi_seurat_obj=subset(x = seurat_obj, subset = (celltype =="Epithelial cells"))
monocle.matrix=as.matrix(epi_seurat_obj@assays$RNA@data)
monocle.sample=epi_seurat_obj@meta.data
monocle.geneAnn=data.frame(gene_short_name = row.names(monocle.matrix), row.names = row.names(monocle.matrix))

data <- as(as.matrix(monocle.matrix), 'sparseMatrix')
pd<-new("AnnotatedDataFrame", data = monocle.sample)
fd<-new("AnnotatedDataFrame", data = monocle.geneAnn)
cds <- newCellDataSet(data, phenoData = pd, featureData = fd)
names(pData(cds))[names(pData(cds))=="seurat_clusters"]="Cluster"
pData(cds)[,"Cluster"]=paste0("cluster",pData(cds)[,"Cluster"])

saveRDS(cds,file = "cds.rds")
cds <- readRDS("cds.rds")

cds <- estimateSizeFactors(cds)
cds <- estimateDispersions(cds)

degenemarkers <- read.table("table_degenes.txt",head=TRUE)
degenemarkers <- degenemarkers[order(degenemarkers$adjp),]
degenemarkers <- degenemarkers[1:2000,]
cds <- setOrderingFilter(cds, as.vector(degenemarkers$GeneSymbol))
#plot_ordering_genes(cds)
cds <- reduceDimension(cds, max_components = 2, reduction_method = 'DDRTree')
cds <- orderCells(cds)
saveRDS(cds,file = "mo_cds.rds")
cds <- readRDS("mo_cds.rds")

library(ggsci)
plot_cell_trajectory(cds)
pdf(file="05.trajectory.State.pdf",width=6.5,height=6)
plot_cell_trajectory(cds,color_by = "State")+scale_color_aaas()
dev.off()

pdf(file="05.trajectory.Pseudotime.pdf",width=6.5,height=6)
plot_cell_trajectory(cds,color_by = "Pseudotime")
dev.off()

pdf(file="05.trajectory.cellType.pdf",width=6.5,height=6)
plot_cell_trajectory(cds,color_by = "cell_type2",cell_size = 0.5)+
  scale_color_manual(values = c("blue","purple","green","red","yellow","pink"),
                     name = "Spe")
dev.off()

pdf(file="05.trajectory.cluster.pdf",width=6.5,height=6)
plot_cell_trajectory(cds, color_by = "Cluster")
dev.off()


####################### DEG
tracegroups=subset(pData(cds),select='State')
seurat_obj=AddMetaData(object=seurat_obj, metadata=tracegroups, col.name="tracegroup")
geneList=list()
for(i in levels(factor(tracegroups$State))){
  seurat_obj.markers=FindMarkers(seurat_obj, ident.1 = i, group.by = 'tracegroup')
  sig.markers=seurat_obj.markers[(abs(as.numeric(as.vector(seurat_obj.markers$avg_log2FC)))>logFCfilter & as.numeric(as.vector(seurat_obj.markers$p_val_adj))<adjPvalFilter),]
  sig.markers=cbind(Gene=row.names(sig.markers), sig.markers)
  write.table(sig.markers,file=paste0("05.monocleDiff.", i, ".txt"),sep="\t",row.names=F,quote=F)
  geneList[[i]]=row.names(sig.markers)
}

unionGenes=Reduce(union,geneList)
write.table(file="05.monocleDiff.union.txt",unionGenes,sep="\t",quote=F,col.names=F,row.names=F)


#####Figure 2F --------
library(ClusterGVis)
library(org.Hs.eg.db)
library(ggplot2)
seurat_obj <- readRDS("reduction_celltype.rds")

seurat_obj = subset(seurat_obj,celltype=="Epithelial cells")


dim(seurat_obj)
dim(cds)
identical(colnames(seurat_obj),colnames(cds))
seurat_obj$cds_state= NA
seurat_obj$cds_state[colnames(seurat_obj) %in% colnames(cds)] = "cds_state"
seurat_obj = subset(seurat_obj,cds_state=="cds_state")
seurat_obj$cds_state=cds$State

#################################start
Idents(seurat_obj)=seurat_obj$cds_state
new.cluster.ids <- c("State 1", "State 2", "State 3", "State 4", "State 5", "State 6",
                     "State 7")
names(new.cluster.ids) <- levels(seurat_obj)
seurat_obj <- RenameIdents(seurat_obj, new.cluster.ids)

#markergene
seurat_obj.markers.all <- Seurat::FindAllMarkers(seurat_obj,
                                                 only.pos = TRUE,
                                                 min.pct = 0.25,
                                                 logfc.threshold = 0.25)
# get top 10 genes
seurat_obj.markers <- seurat_obj.markers.all %>%
  dplyr::group_by(cluster) %>%
  dplyr::top_n(n = 20, wt = avg_log2FC)

# check
head(seurat_obj.markers)

# prepare data from seurat object
st.data <- prepareDataFromscRNA(object = seurat_obj,
                                diffData = seurat_obj.markers,
                                showAverage = TRUE)

# check
str(st.data)
