# Supplementary material for: Molecular typing and prognostic risk models for ovarian cancer: a study based on cell differentiation trajectory
Source: Front Cell Dev Biol. 2023 Aug 31;11:1131494. doi: 10.3389/fcell.2023.1131494 (PMC10500593; doi:10.3389/fcell.2023.1131494)
Supplement: Supplementary file 2 [file DataSheet1.zip › Code/Figure3.R]

#####Figure 3A-C ----
library(dplyr)
library(limma)
library(ConsensusClusterPlus)
geneFile="./monocleDiff.union.txt"   

rt=read.table("./geoMatrix.txt", header=T, sep="\t", check.names=F)
rt=as.matrix(rt)
rownames(rt)=rt[,1]

exp=rt[,2:ncol(rt)]
dimnames=list(rownames(exp),colnames(exp))
data=matrix(as.numeric(as.matrix(exp)),nrow=nrow(exp),dimnames=dimnames)
rt=avereps(data)

qx=as.numeric(quantile(rt, c(0, 0.25, 0.5, 0.75, 0.99, 1.0), na.rm=T))
LogC=( (qx[5]>100) || ( (qx[6]-qx[1])>50 && qx[2]>0) )
if(LogC){
  rt[rt<0]=0
  rt=log2(rt+1)}

data=normalizeBetweenArrays(rt)
outData=rbind(ID=colnames(data), data)
write.table(outData, file="geoNormalize.txt", sep="\t", quote=F, col.names=F)

gene=read.table(geneFile, header=F, sep="\t", check.names=F)
sameGene=intersect(as.vector(gene[,1]), rownames(data))
data=data[sameGene,]

maxK=9
results=ConsensusClusterPlus(data,
                             maxK=maxK,
                             reps=50,
                             pItem=0.8,
                             pFeature=1,
                             title=workDir,
                             clusterAlg="pam",
                             distance="euclidean",
                             seed=123456,
                             plot="png")


clusterNum=4      
cluster=results[[clusterNum]][["consensusClass"]]
cluster=as.data.frame(cluster)
cluster$cluster=paste0("C", cluster$cluster)

clusterOut=rbind(ID=colnames(cluster), cluster)
write.table(clusterOut, file="cluster.txt", sep="\t", quote=F, col.names=F)


#####Figure 3D-F ----
library(ggtext)
library(survival)
library(survminer)
clusterFile="./cluster.txt"       
cliFile="./time.txt"              

cluster=read.table(clusterFile, header=T, sep="\t", check.names=F, row.names=1)
#rownames(cluster)=gsub("(.*?)\\_(.*?)", "\\2", rownames(cluster))
cli=read.table(cliFile, header=T, sep="\t", check.names=F, row.names=1)
colnames(cli)=c("futime", "fustat")
cli$futime=cli$futime/365
sameSample=intersect(row.names(cluster), row.names(cli))
rt=cbind(cli[sameSample,,drop=F], cluster[sameSample,,drop=F])

length=length(levels(factor(rt$cluster)))
diff=survdiff(Surv(futime, fustat) ~ cluster, data = rt)
pValue=1-pchisq(diff$chisq, df=length-1)
if(pValue<0.001){
  pValue="p<0.001"
}else{
  pValue=paste0("p=",sprintf("%.03f",pValue))
}
fit <- survfit(Surv(futime, fustat) ~ cluster, data = rt)
#print(surv_median(fit))

bioCol=c("#0066FF","#FF9900","#FF0000","#6E568C","#7CC767","#223D6C","#D20A13","#FFD121","#088247","#11AA4D")
bioCol=bioCol[1:length]
surPlot=ggsurvplot(fit, 
                   data=rt,
                   conf.int=F,
                   pval=pValue,
                   pval.size=6,
                   legend.title="Cluster",
                   legend.labs=levels(factor(rt[,"cluster"])),
                   legend = c(0.8, 0.8),
                   font.legend=10,
                   xlab="Time(years)",
                   break.time.by = 1,
                   palette = bioCol,
                   surv.median.line = "hv",
                   risk.table=T,
                   cumevents=F,
                   risk.table.height=.25)
pdf(file="survival.pdf",onefile = FALSE,width=7,height=6.5)
print(surPlot)
dev.off()

clinical=read.table("clinical.txt", header=T, sep="\t", check.names=F, row.names=1)
cluster=read.table("cluster.txt", header=T, sep="\t", check.names=F, row.names=1)
sameSample=intersect(row.names(clinical), row.names(cluster))
clinical=clinical[sameSample,,drop=F]
cluster=cluster[sameSample,,drop=F]
data=cbind(clinical, cluster)

for(i in colnames(data)[1:(ncol(data)-1)]){
  rt=data[,c("cluster",i)]
  colnames(rt)=c("Cluster","type")
  tableStat=table(rt)
  stat=chisq.test(tableStat)
  pvalue=stat$p.value
  if(pvalue<0.001){
    pvalue="p<0.001"
  }else{
    pvalue=paste0("p=",sprintf("%.03f",pvalue))
  }
  p=ggplot(rt, aes(Cluster)) + 
    geom_bar(aes(fill=type), position="fill")+
    labs(x = 'Cluster',y = '',title=i)+
    guides(fill = guide_legend(title =i))+
    theme_bw()+
    theme(plot.title = element_text(hjust = 0.5))
  pdf(file=paste0("cliCor.",i,".pdf"),width=4.5,height=6)	
  print(p)
  dev.off()
}
