# Supplementary material for: Molecular typing and prognostic risk models for ovarian cancer: a study based on cell differentiation trajectory
Source: Front Cell Dev Biol. 2023 Aug 31;11:1131494. doi: 10.3389/fcell.2023.1131494 (PMC10500593; doi:10.3389/fcell.2023.1131494)
Supplement: Supplementary file 2 [file DataSheet1.zip › Code/Figure4.R]

#####Figure 4A-D ----
library(limma)
library(estimate)
expFile="geoNormalize.txt"  

rt=read.table(expFile, header=T, sep="\t", check.names=F)
rt=as.matrix(rt)
rownames(rt)=rt[,1]
exp=rt[,2:ncol(rt)]
dimnames=list(rownames(exp),colnames(exp))
data=matrix(as.numeric(as.matrix(exp)),nrow=nrow(exp),dimnames=dimnames)
data=avereps(data)
data=data[rowMeans(data)>0,]

out=rbind(ID=colnames(data), data)
write.table(out,file="uniq.symbol.txt",sep="\t",quote=F,col.names=F)

filterCommonGenes(input.f="uniq.symbol.txt", 
                  output.f="commonGenes.gct", 
                  id="GeneSymbol")

estimateScore(input.ds = "commonGenes.gct",
              output.ds="estimateScore.gct")

scores=read.table("estimateScore.gct", skip=2, header=T)
rownames(scores)=scores[,1]
scores=t(scores[,3:ncol(scores)])
rownames(scores)=gsub("\\.", "\\-", rownames(scores))
out=rbind(ID=colnames(scores), scores)
write.table(out, file="scores.txt", sep="\t", quote=F, col.names=F)


library(ggpubr)   
cluFile="cluster.txt"       
socreFile="scores.txt"      
cluster=read.table(cluFile, header=T, sep="\t", check.names=F, row.names=1)
score=read.table("scores.txt", header=T, sep="\t", check.names=F, row.names=1)
sameSample=intersect(row.names(cluster), row.names(score))
data=cbind(score[sameSample,,drop=F], cluster[sameSample,,drop=F])

group=levels(factor(data$cluster))
data$cluster=factor(data$cluster, levels=group)
comp=combn(group,2)
my_comparisons=list()
for(i in 1:ncol(comp)){my_comparisons[[i]]<-comp[,i]}

bioCol=c("#0066FF","#FF9900","#FF0000","#6E568C","#7CC767","#223D6C","#D20A13","#FFD121","#088247","#11AA4D")
bioCol=bioCol[1:length(group)]
for(i in colnames(data)[1:(ncol(data)-1)]){
  violin=ggviolin(data, x="cluster", y=i, fill = "cluster",
                  xlab="Cluster", ylab=i,
                  legend.title="Cluster",
                  palette=bioCol, 
                  add="boxplot", add.params = list(fill="white"))+ 
    stat_compare_means(comparisons = my_comparisons,symnum.args=list(cutpoints = c(0, 0.001, 0.01, 0.05, 1), symbols = c("***", "**", "*", "ns")),label = "p.signif")
  pdf(file=paste0("vioplot.", i, ".pdf"), width=6, height=5.5)
  print(violin)
  dev.off()
}

#####Figure 4E ----
library(limma)
library(reshape2)
library(ggplot2)
library(ggpubr)
expFile="geoNormalize.txt"      
cluFile="cluster.txt"           
geneFile="gene.txt"             

rt=read.table(expFile, header=T, sep="\t", check.names=F)
rt=as.matrix(rt)
rownames(rt)=rt[,1]
exp=rt[,2:ncol(rt)]
dimnames=list(rownames(exp),colnames(exp))
data=matrix(as.numeric(as.matrix(exp)),nrow=nrow(exp),dimnames=dimnames)
data=avereps(data)

gene=read.table(geneFile, header=F, sep="\t", check.names=F)
sameGene=intersect(row.names(data),as.vector(gene[,1]))
data=t(data[sameGene,])

cluster=read.table(cluFile, header=T, sep="\t", check.names=F, row.names=1)
sameSample=intersect(row.names(data), row.names(cluster))
rt1=cbind(data[sameSample,,drop=F], cluster[sameSample,,drop=F])

data=melt(rt1,id.vars=c("cluster"))
colnames(data)=c("cluster", "Gene", "Expression")
RTgenes<-c("TNFSF9","TNFSF18","SIGLEC15","PVR","PDCD1","LAMA3","IL23A","CD274")
for(RTgene in RTgenes)
{
  ggg<-which(data$Gene==RTgene)
  data<-data[-ggg,]
}

group=levels(factor(data$cluster))
data$cluster=factor(data$cluster, levels=group)
bioCol=c("#0066FF","#FF9900","#FF0000","#6E568C","#7CC767","#223D6C","#D20A13","#FFD121","#088247","#11AA4D")
bioCol=bioCol[1:length(group)]
boxplot=ggboxplot(data, x="Gene", y="Expression", fill="cluster",
                  orientation="horizontal",
                  xlab="",
                  ylab="Gene expression",
                  legend.title="Cluster",
                  width=1,
                  palette=bioCol)+
  rotate_x_text(50)+
  stat_compare_means(aes(group=cluster),symnum.args=list(cutpoints=c(0, 0.001, 0.01, 0.05, 1), symbols=c("***", "**", "*", "ns")), label="p.signif")

pdf(file="checkpoint.diff.pdf", width=7, height=8)
print(boxplot)
dev.off()


#####Figure 4F-H ----
library(limma)
library(survival)
library(survminer)
expFile="geoNormalize.txt"      
geneFile="gene.txt"             
surFile="time.txt"              

rt=read.table(expFile, header=T, sep="\t", check.names=F)
rt=as.matrix(rt)
rownames(rt)=rt[,1]
exp=rt[,2:ncol(rt)]
dimnames=list(rownames(exp),colnames(exp))
data=matrix(as.numeric(as.matrix(exp)),nrow=nrow(exp),dimnames=dimnames)
data=avereps(data)

gene=read.table(geneFile, header=F, sep="\t", check.names=F)
sameGene=intersect(row.names(data),as.vector(gene[,1]))
data=t(data[sameGene,])

surTime=read.table(surFile, header=T, sep="\t", check.names=F, row.names=1)
surTime$futime<-surTime$futime/365

sameSample=intersect(row.names(data),row.names(surTime))
data=data[sameSample,]
surTime=surTime[sameSample,]
rt=cbind(surTime, data)

outTab=data.frame()
for(i in colnames(rt[,3:ncol(rt)])){
  if(sd(rt[,i])<0.1){next}
  group=ifelse(rt[,i]>median(rt[,i]), "high", "low")
  diff=survdiff(Surv(futime, fustat) ~group, data = rt)
  pValue=1-pchisq(diff$chisq, df=1)
  if(pValue<0.05){
    outVector=cbind(i, pValue)
    outTab=rbind(outTab, outVector)
    if(pValue<0.001){
      pValue="p<0.001"
    }else{
      pValue=paste0("p=",sprintf("%.03f",pValue))
    }
    fit <- survfit(Surv(futime, fustat) ~ group, data = rt)
    surPlot=ggsurvplot(fit, 
                       data=rt,
                       pval=pValue,
                       pval.size=6,
                       conf.int=T,
                       legend.title=i,
                       legend.labs=c("High", "Low"),
                       palette=c("red", "blue"),
                       xlab="Time(years)",
                       break.time.by=1,
                       risk.table=F,
                       risk.table.title="",
                       risk.table.height=.35)
    pdf(file=paste0("sur.",i,".pdf"), onefile = FALSE, width=6, height=5)
    print(surPlot)
    dev.off()
  }
}
write.table(outTab,file="geneSur.result.txt",sep="\t",row.names=F,quote=F)
