# Supplementary material for: Molecular typing and prognostic risk models for ovarian cancer: a study based on cell differentiation trajectory
Source: Front Cell Dev Biol. 2023 Aug 31;11:1131494. doi: 10.3389/fcell.2023.1131494 (PMC10500593; doi:10.3389/fcell.2023.1131494)
Supplement: Supplementary file 2 [file DataSheet1.zip › Code/Figure6.R]

#####Figure 6A-B ----
library(limma)              
expFile="geo.share.txt"       
cliFile="time.txt"           

rt=read.table(expFile,header=T,sep="\t",check.names=F)
rt=as.matrix(rt)
rownames(rt)=rt[,1]
exp=rt[,2:ncol(rt)]
dimnames=list(rownames(exp),colnames(exp))
data=matrix(as.numeric(as.matrix(exp)),nrow=nrow(exp),dimnames=dimnames)
data=avereps(data)
data=data[rowMeans(data)>0,]
data=t(data)

cli=read.table(cliFile,header=T,sep="\t",check.names=F,row.names=1)
cli$futime<-cli$futime/365

sameSample=intersect(row.names(data),row.names(cli))
data=data[sameSample,]
cli=cli[sameSample,]
out=cbind(cli,data)
out=cbind(id=row.names(out),out)
write.table(out,file="geo.expTime.txt",sep="\t",row.names=F,quote=F)

library(glmnet)
library(survival)
trainFile="tcga.uniSigExp.txt"    
testFile="geo.expTime.txt"        
rt=read.table(trainFile, header=T, sep="\t", row.names=1,check.names=F)    

multiCox=coxph(Surv(futime, fustat) ~ ., data = rt)
multiCox=step(multiCox,direction = "both")
multiCoxSum=summary(multiCox)

outMultiTab=data.frame()
outMultiTab=cbind(
  coef=multiCoxSum$coefficients[,"coef"],
  HR=multiCoxSum$conf.int[,"exp(coef)"],
  HR.95L=multiCoxSum$conf.int[,"lower .95"],
  HR.95H=multiCoxSum$conf.int[,"upper .95"],
  pvalue=multiCoxSum$coefficients[,"Pr(>|z|)"])
outMultiTab=cbind(id=row.names(outMultiTab),outMultiTab)
write.table(outMultiTab,file="multiCox.txt",sep="\t",row.names=F,quote=F)

trainScore=predict(multiCox,type="risk",newdata=rt)
coxGene=rownames(multiCoxSum$coefficients)
coxGene=gsub("`","",coxGene)
outCol=c("futime","fustat",coxGene)
risk=as.vector(ifelse(trainScore>median(trainScore),"high","low"))
outTab=cbind(rt[,outCol],riskScore=as.vector(trainScore),risk)
outTab$futime=outTab$futime/365
write.table(cbind(id=rownames(outTab),outTab),file="trainRisk.txt",sep="\t",quote=F,row.names=F)

rt=read.table(testFile, header=T, sep="\t", row.names=1, check.names=F)
#rt$futime=rt$futime/365
testFinalGeneExp=rt[,coxGene]
testScore=predict(multiCox,type="risk",newdata=rt)
outCol=c("futime","fustat",coxGene)
risk=as.vector(ifelse(testScore>median(trainScore),"high","low"))
outTab=cbind(rt[,outCol],riskScore=as.vector(testScore),risk)
write.table(cbind(id=rownames(outTab),outTab),file="testRisk.txt",sep="\t",quote=F,row.names=F)


bioSurvival=function(inputFile=null, outFile=null){
  rt=read.table(inputFile, header=T, sep="\t", check.names=F)
  diff=survdiff(Surv(futime, fustat) ~risk,data = rt)
  pValue=1-pchisq(diff$chisq,df=1)
  if(pValue<0.001){
    pValue="p<0.001"
  }else{
    pValue=paste0("p=",sprintf("%.03f",pValue))
  }
  fit <- survfit(Surv(futime, fustat) ~ risk, data = rt)
  
  surPlot=ggsurvplot(fit, 
                     data=rt,
                     conf.int=TRUE,
                     pval=pValue,
                     pval.size=5,
                     legend.title="Risk",
                     legend.labs=c("High risk", "Low risk"),
                     xlab="Time(years)",
                     break.time.by = 1,
                     palette=c("red", "blue"),
                     risk.table=F,
                     risk.table.title="",
                     risk.table.height=.25)
  pdf(file=outFile,onefile = FALSE,width = 5,height =4.5)
  print(surPlot)
  dev.off()
}

bioSurvival(inputFile="trainRisk.txt", outFile="train.survival.pdf")
bioSurvival(inputFile="testRisk.txt", outFile="test.survival.pdf")

#####Figure 6C-D ----
bioROC=function(inputFile=null, rocFile=null){
  rt=read.table(inputFile, header=T, sep="\t", check.names=F)
  ROC_rt=timeROC(T=rt$futime,delta=rt$fustat,
                 marker=rt$riskScore,cause=1,
                 weighting='aalen',
                 times=c(1,3,5),ROC=TRUE)
  pdf(file=rocFile,width=5,height=5)
  plot(ROC_rt,time=1,col='green',title=FALSE,lwd=2)
  plot(ROC_rt,time=3,col='blue',add=TRUE,title=FALSE,lwd=2)
  plot(ROC_rt,time=5,col='red',add=TRUE,title=FALSE,lwd=2)
  legend('bottomright',
         c(paste0('AUC at 1 years: ',sprintf("%.03f",ROC_rt$AUC[1])),
           paste0('AUC at 3 years: ',sprintf("%.03f",ROC_rt$AUC[2])),
           paste0('AUC at 5 years: ',sprintf("%.03f",ROC_rt$AUC[3]))),
         col=c("green",'blue','red'),lwd=2,bty = 'n')
  dev.off()
}

bioROC(inputFile="trainRisk.txt", rocFile="train.ROC.pdf")
bioROC(inputFile="testRisk.txt", rocFile="test.ROC.pdf")


#####Figure 6E-F ----
bioForest=function(coxFile=null, forestFile=null, forestCol=null){
  rt <- read.table(coxFile, header=T, sep="\t", check.names=F, row.names=1)
  gene <- rownames(rt)
  hr <- sprintf("%.3f",rt$"HR")
  hrLow  <- sprintf("%.3f",rt$"HR.95L")
  hrHigh <- sprintf("%.3f",rt$"HR.95H")
  Hazard.ratio <- paste0(hr,"(",hrLow,"-",hrHigh,")")
  pVal <- ifelse(rt$pvalue<0.001, "<0.001", sprintf("%.3f", rt$pvalue))
  
  pdf(file=forestFile, width=6.5, height=4.5)
  n <- nrow(rt)
  nRow <- n+1
  ylim <- c(1,nRow)
  layout(matrix(c(1,2),nc=2),width=c(3,2.5))
  
  xlim = c(0,3)
  par(mar=c(4,2.5,2,1))
  plot(1,xlim=xlim,ylim=ylim,type="n",axes=F,xlab="",ylab="")
  text.cex=0.8
  text(0,n:1,gene,adj=0,cex=text.cex)
  text(1.5-0.5*0.2,n:1,pVal,adj=1,cex=text.cex);text(1.5-0.5*0.2,n+1,'pvalue',cex=text.cex,font=2,adj=1)
  text(3.1,n:1,Hazard.ratio,adj=1,cex=text.cex);text(3.1,n+1,'Hazard ratio',cex=text.cex,font=2,adj=1)
  par(mar=c(4,1,2,1),mgp=c(2,0.5,0))
  xlim = c(0,max(as.numeric(hrLow),as.numeric(hrHigh)))
  plot(1,xlim=xlim,ylim=ylim,type="n",axes=F,ylab="",xaxs="i",xlab="Hazard ratio")
  arrows(as.numeric(hrLow),n:1,as.numeric(hrHigh),n:1,angle=90,code=3,length=0.05,col="darkblue",lwd=3)
  abline(v=1, col="black", lty=2, lwd=2)
  boxcolor = ifelse(as.numeric(hr) > 1, forestCol, forestCol)
  points(as.numeric(hr), n:1, pch = 15, col = boxcolor, cex=2)
  axis(1)
  dev.off()
}


indep=function(riskFile=null,cliFile=null,uniOutFile=null,multiOutFile=null,uniForest=null,multiForest=null){
  risk=read.table("./trainRisk.txt", header=T, sep="\t", check.names=F, row.names=1)    
  cli=read.table("./multiCox.txt", header=T, sep="\t", check.names=F, row.names=1)      
  
  sameSample=intersect(row.names(cli),row.names(risk))
  risk=risk[sameSample,]
  cli=cli[sameSample,]
  rt=cbind(futime=risk[,1], fustat=risk[,2], cli, riskScore=risk[,(ncol(risk)-1)])
  
  uniTab=data.frame()
  for(i in colnames(rt[,3:ncol(rt)])){
    cox <- coxph(Surv(futime, fustat) ~ rt[,i], data = rt)
    coxSummary = summary(cox)
    uniTab=rbind(uniTab,
                 cbind(id=i,
                       HR=coxSummary$conf.int[,"exp(coef)"],
                       HR.95L=coxSummary$conf.int[,"lower .95"],
                       HR.95H=coxSummary$conf.int[,"upper .95"],
                       pvalue=coxSummary$coefficients[,"Pr(>|z|)"])
    )
  }
  write.table(uniTab,file=uniOutFile,sep="\t",row.names=F,quote=F)
  bioForest(coxFile=uniOutFile, forestFile=uniForest, forestCol="green")
  
  uniTab=uniTab[as.numeric(uniTab[,"pvalue"])<1,]
  rt1=rt[,c("futime", "fustat", as.vector(uniTab[,"id"]))]
  multiCox=coxph(Surv(futime, fustat) ~ ., data = rt1)
  multiCoxSum=summary(multiCox)
  multiTab=data.frame()
  multiTab=cbind(
    HR=multiCoxSum$conf.int[,"exp(coef)"],
    HR.95L=multiCoxSum$conf.int[,"lower .95"],
    HR.95H=multiCoxSum$conf.int[,"upper .95"],
    pvalue=multiCoxSum$coefficients[,"Pr(>|z|)"])
  multiTab=cbind(id=row.names(multiTab),multiTab)
  write.table(multiTab,file=multiOutFile,sep="\t",row.names=F,quote=F)
  bioForest(coxFile=multiOutFile, forestFile=multiForest, forestCol="red")
}

risk=read.table(riskFile, header=T, sep="\t", check.names=F, row.names=1)
risk=risk[,c("futime", "fustat", "riskScore")]


#####Figure 6G-J ----
cli=read.table(cliFile, header=T, sep="\t", check.names=F, row.names=1)

samSample=intersect(row.names(risk), row.names(cli))
risk1=risk[samSample,,drop=F]
cli=cli[samSample,,drop=F]
rt=cbind(risk1, cli)
paste(colnames(rt)[3:ncol(rt)],collapse="+")

library(ggsignif)
ggplot(rt,aes(x=Stage,y=riskScore))+
  stat_boxplot(geom = "errorbar", width=0.1,size=0.8)+
  geom_boxplot(aes(fill=Stage), 
               outlier.colour="white",size=0.8)+ 
  geom_signif(comparisons =list(c("Stage I-II","Stage III-IV")),
              test = t.test, 
              y_position = c(4,4),
              tip_length = c(c(0.05,0.05),c(0.05,0.05)),
              size=0.8,color="black") 

age_median<-median(rt$Age)
rt$age_type<-""
rt$`age_type`[which(rt$`Age`<age_median)] <- "Young"
rt$`age_type`[which(rt$`Age`>=age_median)] <- "Old"

ggplot(rt,aes(x=age_type,y=riskScore))+
  stat_boxplot(geom = "errorbar", width=0.1,size=0.8)+
  geom_boxplot(aes(fill=age_type), 
               outlier.colour="white",size=0.8)+ 
  geom_signif(comparisons =list(c("Young","Old"))
              test = t.test, 
              y_position = c(4,4),
              tip_length = c(c(0.05,0.05),c(0.05,0.05)),
              size=0.8,color="black") 

dd <- datadist(rt)
options(datadist="dd")
f <- cph(Surv(futime, fustat) ~ riskScore+Age+Grade+Stage, x=T, y=T, surv=T, data=rt, time.inc=1)
surv <- Survival(f)
nom <- nomogram(f, fun=list(function(x) surv(1, x), function(x) surv(3, x), function(x) surv(5, x)), 
                lp=F, funlabel=c("1-year survival", "3-year survival", "5-year survival"), 
                maxscale=100, 
                fun.at=c(0.99, 0.9, 0.8, 0.7, 0.5, 0.3,0.1,0.01))  

pdf(file="Nomogram.pdf", width=9.5, height=7.5)
plot(nom)
dev.off()

time=3   
f <- cph(Surv(futime, fustat) ~ riskScore+Age+Grade+Stage, x=T, y=T, surv=T, data=rt, time.inc=time)
cal <- calibrate(f, cmethod="KM", method="boot", u=time, m=80, B=1000)
pdf(file="calibration1.pdf", width=9, height=8.5)
plot(cal,
     xlim=c(0,1),
     ylim=c(0,1),
     xlab=paste0("Predicted Probability of ", time, "-Year OS"),
     ylab=paste0("Actual ", time, "-Year OS(proportion)"), lwd=1.5,
     col="red", sub=T)
dev.off()
