# Supplementary material for: Molecular typing and prognostic risk models for ovarian cancer: a study based on cell differentiation trajectory
Source: Front Cell Dev Biol. 2023 Aug 31;11:1131494. doi: 10.3389/fcell.2023.1131494 (PMC10500593; doi:10.3389/fcell.2023.1131494)
Supplement: Supplementary file 2 [file DataSheet1.zip › Code/Supplementary Figure 3.R]

#####Supplementary Figure 3 ----
library(Seurat)
library(GSVA)
library(GSEABase)
library(limma)

s.sets <- getGmt("./TCGA/MSigDB/h.all.v7.2.symbols.gmt")
ss<-seurat_obj
seurat_obj<-ss
seurat_obj<-subset(seurat_obj,cell_type=="T cells")
seurat_obj$cell_type <- Idents(seurat_obj)
expr <- as.matrix(seurat_obj@assays$RNA@data)

es.matrix <- gsva(
  expr,
  s.sets,
  min.sz = 10,
  max.sz = Inf,
  tau = 1,
  method = "gsva",
  abs.ranking = FALSE,
  verbose = TRUE,
  parallel.sz = 40
)

es.matrix<-readRDS("./es.matrix.rds")
saveRDS(es.matrix, "./Tcells_es.matrix.rds")
seurat_obj <- AddMetaData(seurat_obj,
                          metadata = t(es.matrix),
                          col.name = rownames(es.matrix))
FeaturePlot(seurat_obj,
            features = "HALLMARK_HYPOXIA",
            order = T, min.cutoff = 0)

meta <- seurat_obj@meta.data
meta <- meta[, c("cell_type",
                 colnames(meta)[grep("^HALLMARK_", colnames(meta))])]
meta <-
  aggregate(meta[, -1], list(meta$cell_type), FUN = mean)
rownames(meta) <- meta[, 1]
meta <- meta[,-1]
colnames(meta) <- gsub("HALLMARK_", "", colnames(meta))
colnames(meta) <- gsub("_", " ", colnames(meta))
meta <- t(meta)

library(ComplexHeatmap)
heat <- Heatmap(
  meta,
  cluster_rows = T,
  cluster_columns = T,
  col = colorRampPalette(c("navy", "white", "firebrick3"))(100),
  heatmap_legend_param = list(grid_height = unit(10, 'mm')),
  show_row_names = T,
  show_column_dend = F,
  column_names_gp = gpar(fontsize = 5),
  row_names_gp = gpar(fontsize = 5),
  border = T,
  name = "Score",
  heatmap_width = unit(5, "cm")*ncol(meta),
  heatmap_height = unit(0.3, "cm")*nrow(meta)
)
heat

table(seurat_obj$rs)
meta <-
  seurat_obj@meta.data[, c("orig.ident", "rs", "cell_type")]
meta$cell_id <- rownames(meta)
es.matrix <- es.matrix[, meta$cell_id]
clusters <- names(table(meta$cell_type))

case <- "high"
control <- "low"

t_results <- data.frame(row.name = row.names(es.matrix))
for (cluster in clusters) {
  cell_id.1 <- meta[meta$cell_type == clusters &
                      meta$rs == case, ]$cell_id
  cell_id.2 <- meta[meta$cell_type == clusters &
                      meta$rs == control, ]$cell_id
  es.matrix.1 <-
    as.data.frame(es.matrix[, cell_id.1],
                  row.name = row.names(es.matrix))
  es.matrix.2 <-
    as.data.frame(es.matrix[, cell_id.2],
                  row.name = row.names(es.matrix))
  
  es.matrix.f <- cbind(es.matrix.1, es.matrix.2)
  
  grouP <-
    c(rep("case", dim(es.matrix.1)[2]),
      rep("control", dim(es.matrix.2)[2])) %>% as.factor()
  
  desigN <- model.matrix(~ grouP + 0)
  rownames(desigN) <-
    c(colnames(es.matrix.1), colnames(es.matrix.2))
  # desigN
  comparE <-
    makeContrasts(grouPcase - grouPcontrol, levels = desigN)
  fiT <- lmFit(es.matrix.f, desigN)
  fiT2 <- contrasts.fit(fiT, comparE)
  fiT3 <- eBayes(fiT2)
  diff <- topTable(fiT3, coef = 1, number = 200)
  # head(diff, n = 3)
  t_result2 <-
    as.data.frame(diff$t, row.name = rownames(es.matrix.f))
  colnames(t_result2) <- cluster
  
  t_results <-
    merge(t_results, t_result2, by = "row.name")
  rownames(t_results) <- t_results[, 1]
}
t_results <- t_results[, -grep("^Row", colnames(t_results))]

rownames(t_results) <- gsub("HALLMARK_", "", rownames(t_results))
rownames(t_results) <- gsub("_", " ", rownames(t_results))

t2<-as.matrix(t_result2)
t_result2
rownames(t_result2)
rownames(t_result2) <- gsub("HALLMARK_", "", rownames(t_result2))
heat <- Heatmap(
  t2,
  cluster_rows = T,
  cluster_columns = T,
  col = colorRampPalette(c("navy", "white", "firebrick3"))(100)
)
pdf(file="GSVA.pdf",width=7,height=10)
heat
dev.off()
